# Supplementary material for: Gene conversion in the rice genome
Source: BMC Genomics. 2008 Feb 25;9:93. doi: 10.1186/1471-2164-9-93 (PMC2277409; doi:10.1186/1471-2164-9-93)
Supplement: Additional file 1 — Annotation of genes involved in conversion events in rice genome. Detailed information of the 377 gene conversions in the rice genome including accession number, genomic location, length, direction and functional annotation. [file 1471-2164-9-93-S1.xls]

## Sheet: GENE CONVERSION
Conversion pairs	Start	End	Conversion Length	Chromosome Infromation	Direction	Functinal Annotation
AK111474_Chr02_11198961_11203749;AK111474_Chr06_4498505_4503263	244	270	27	interchromosome	Cis	Iron/ascorbate-dependent oxidoreductase
AK111473_Chr08_1304997_1310340;AK111473_Chr08_1310850_1316202	860	922	63	intrachromosome	Cis	Plant protein of unknown function family protein
AK110941_Chr04_22193806_22199032;AK110941_Chr07_12605397_12610515	956	1076	118	interchromosome	Cis	Cyclin-like F-box domain containing protein
AK110936_Chr04_33086952_33099100;AK110936_Chr04_33115437_33121328	578	641	64	intrachromosome	Cis	SAM dependent carboxyl methyltransferase family protein
AK110883_Chr08_5941437_5947846;AK110883_Chr08_5920738_5927345	991	1137	69	intrachromosome	Cis	Cyclin-like F-box domain containing protein
AK110883_Chr08_5924728_5931602;AK110883_Chr08_5920738_5927345	951	981	31	intrachromosome	Cis	Cyclin-like F-box domain containing protein
AK110883_Chr08_5916281_5923196;AK110883_Chr08_5941437_5947846	1256	1338	83	intrachromosome	Cis	Cyclin-like F-box domain containing protein
AK110883_Chr08_5916281_5923196;AK110883_Chr08_5941437_5947846	834	901	68	intrachromosome	Cis	Cyclin-like F-box domain containing protein
AK110883_Chr08_5916281_5923196;AK110883_Chr08_5920738_5927345	295	452	143	intrachromosome	Cis	Cyclin-like F-box domain containing protein
AK110725_Chr07_19508708_19513406;AK110725_Chr07_19523094_19527792	610	846	207	intrachromosome	Cis	Protein of unknown function DUF26 domain containing protein
AK109841_Chr12_13113309_13118652;AK109841_Chr12_13643902_13649188	1194	1240	47	intrachromosome	Trans	Hypothetical protein
AK109828_Chr05_939698_945122;AK109828_Chr09_21261583_21266911	535	552	18	interchromosome	Trans	Cyclin-like F-box domain containing protein
AK109782_Chr02_733860_738702;AK109782_Chr02_798870_803733	454	1140	459	intrachromosome	Cis	Conserved hypothetical protein
AK109746_Chr10_5756837_5763969;AK109746_Chr10_1901090_1909231	1031	1063	33	intrachromosome	Cis	Transferase family protein
AK109746_Chr07_12648261_12654315;AK109746_Chr10_280745_291251	382	475	88	interchromosome	Trans	Transferase family protein
AK109746_Chr07_12648261_12654315;AK109746_Chr10_1901090_1909231	1031	1063	33	interchromosome	Cis	Transferase family protein
AK109667_Chr07_23780736_23787704;AK109667_Chr10_21334955_21342481	475	488	14	interchromosome	Cis	Phospho-2-dehydro-3-deoxyheptonate aldolase 2, chloroplast precursor (EC 2.5.1.54)
AK109628_Chr04_16719885_16725603;AK109628_Chr04_16745394_16751382	947	1274	328	intrachromosome	Trans	Acetohydroxyacid synthase
AK109553_Chr10_285270_291251;AK109553_Chr10_1911385_1919300	1348	1371	24	intrachromosome	Trans	Transferase family protein
AK109553_Chr10_285270_291251;AK109553_Chr10_1901090_1909231	1348	1371	24	intrachromosome	Trans	Transferase family protein
AK109547_Chr09_10853511_10869947;AK109547_Chr09_10867372_10873734	1	116	89	intrachromosome	Cis	Major facilitator superfamily protein
AK109547_Chr09_10848593_10855546;AK109547_Chr09_10867372_10873734	1	116	89	intrachromosome	Cis	Major facilitator superfamily protein
AK109233_Chr01_3521123_3525824;AK109233_Chr10_15227195_15231800	490	518	29	interchromosome	Trans	TPR-like domain containing protein
AK109233_Chr01_3521123_3525824;AK109233_Chr06_11859472_11864194	243	347	105	interchromosome	Trans	TPR-like domain containing protein
AK108761_Chr08_4234599_4241708;AK108761_Chr08_4245740_4253240	751	859	109	intrachromosome	Cis	Terpene synthase, metal-binding domain containing protein
AK108679_Chr08_25090958_25096896;AK108679_Chr08_25066926_25072539	619	699	81	intrachromosome	Cis	Patatin family protein
AK108679_Chr08_25070594_25078152;AK108679_Chr08_25090958_25096896	7	115	97	intrachromosome	Cis	Patatin family protein
AK108679_Chr08_25070594_25078152;AK108679_Chr08_25066926_25072539	1202	1228	27	intrachromosome	Cis	Patatin family protein
AK108425_Chr01_28865894_28870682;AK108425_Chr05_30128841_30133755	393	407	15	interchromosome	Trans	Conserved hypothetical protein
AK108185_Chr01_39763519_39768310;AK108185_Chr05_23831035_23835868	21	42	22	interchromosome	Trans	Protein of unknown function DUF668 family protein
AK107908_Chr06_600404_604745;AK107908_Chr11_2693213_2697527	307	324	18	interchromosome	Trans	Homeodomain protein JUBEL1
AK107845_Chr08_15278224_15282673;AK107845_Chr10_17482584_17487027	169	191	23	interchromosome	Cis	Harpin-induced 1 domain containing protein
AK107606_Chr11_304569_309767;AK107606_Chr11_301633_306684	670	703	34	intrachromosome	Cis	Galactose oxidase, central domain containing protein
AK107606_Chr11_304569_309767;AK107606_Chr11_301633_306684	611	633	23	intrachromosome	Cis	Galactose oxidase, central domain containing protein
AK107606_Chr11_304569_309767;AK107606_Chr11_301633_306684	494	503	10	intrachromosome	Cis	Galactose oxidase, central domain containing protein
AK107529_Chr02_28095649_28101507;AK107529_Chr10_21313762_21319412	599	669	14	interchromosome	Trans	Cyclin, N-terminal domain containing protein
AK107502_Chr10_17072453_17078816;AK107502_Chr10_17033966_17039846	1511	1563	53	intrachromosome	Cis	Protein of unknown function DUF594 family protein
AK107502_Chr10_17072453_17078816;AK107502_Chr10_17033966_17039846	652	674	23	intrachromosome	Cis	Protein of unknown function DUF594 family protein
AK107502_Chr07_6820253_6829246;AK107502_Chr10_17072453_17078816	2453	2470	18	interchromosome	Cis	Protein of unknown function DUF594 family protein
AK107444_Chr02_31409149_31419316;AK107444_Chr08_27184801_27191382	961	995	35	interchromosome	Trans	Resistance protein candidate (Fragment)
AK107134_Chr05_22999003_23003942;AK107134_Chr05_23003334_23008147	1	146	140	intrachromosome	Cis	Transcription factor MYBS4
AK107134_Chr01_40828987_40833755;AK107134_Chr05_23003334_23008147	441	504	64	interchromosome	Trans	Transcription factor MYBS3
AK107010_Chr06_2901761_2906825;AK107010_Chr06_2928445_2935271	847	1234	343	intrachromosome	Trans	Cyclin-like F-box domain containing protein
AK107010_Chr04_7145770_7150762;AK107010_Chr06_2928445_2935271	345	443	96	interchromosome	Trans	Cyclin-like F-box domain containing protein
AK107010_Chr04_7145770_7150762;AK107010_Chr06_2928445_2935271	1242	1269	28	interchromosome	Trans	Cyclin-like F-box domain containing protein
AK107010_Chr04_7145770_7150762;AK107010_Chr06_2928445_2935271	716	738	23	interchromosome	Trans	Cyclin-like F-box domain containing protein
AK106990_Chr01_1777962_1783428;AK106990_Chr01_1788236_1793684	1444	1533	90	intrachromosome	Trans	Calycin family protein
AK106990_Chr01_1777962_1783428;AK106990_Chr01_1781574_1787115	1000	1050	51	intrachromosome	Trans	Calycin family protein
AK106990_Chr01_1746410_1752218;AK106990_Chr01_1777962_1783428	464	520	57	intrachromosome	Cis	Calycin family protein
AK106990_Chr01_1746410_1752218;AK106990_Chr01_1754932_1767517	1	257	254	intrachromosome	Cis	Calycin family protein
AK106871_Chr07_4287158_4292566;AK106871_Chr07_4302678_4307863	460	485	17	intrachromosome	Cis	Conserved hypothetical protein
AK106860_Chr02_3347443_3354352;AK106860_Chr05_2864880_2871516	1227	1245	16	interchromosome	Cis	Fibronectin, type III domain containing protein
AK106840_Chr12_20501296_20507243;AK106840_Chr12_20523942_20529916	468	497	30	intrachromosome	Trans	Cyclin-like F-box domain containing protein
AK106839_Chr06_18600772_18607350;AK106839_Chr07_26390497_26396233	191	224	34	interchromosome	Cis	GH3 homolog (Fragment)
AK106749_Chr01_1788303_1792629;AK106749_Chr01_1779035_1783370	234	323	90	intrachromosome	Trans	Conserved hypothetical protein
AK106726_Chr02_32570849_32577888;AK106726_Chr03_13205947_13212184	388	413	26	interchromosome	Trans	Endoglucanase 1 precursor (EC 3.2.1.4) (Endo-1,4-beta-glucanase) (Abscission cellulase 1)
AK106715_Chr04_30583498_30588678;AK106715_Chr11_13671373_13676568	1016	1037	22	interchromosome	Trans	Conserved hypothetical protein
AK106699_Chr01_29497153_29503764;AK106699_Chr05_29946302_29954329	381	474	94	interchromosome	Trans	Lipase, class 3 family protein
AK106561_Chr12_15959566_15964987;AK106561_Chr12_15945464_15950873	938	1538	553	intrachromosome	Cis	Hypothetical protein
AK106561_Chr11_20548232_20553629;AK106561_Chr12_15932735_15938117	1031	1046	16	interchromosome	Trans	Hypothetical protein
AK106436_Chr01_28646426_28652287;AK106436_Chr05_30175265_30181208	759	833	72	interchromosome	Trans	AMP-dependent synthetase and ligase domain containing protein
AK106355_Chr06_26598771_26603613;AK106355_Chr11_16331428_16336270	1	78	78	interchromosome	Cis	Hypothetical protein
AK106355_Chr06_26598771_26603613;AK106355_Chr11_16331428_16336270	869	879	11	interchromosome	Cis	Hypothetical protein
AK106355_Chr06_26598771_26603613;AK106355_Chr07_7753455_7758303	782	791	10	interchromosome	Trans	Hypothetical protein
AK106249_Chr06_2581285_2588161;AK106249_Chr06_2567488_2573532	1380	1587	199	intrachromosome	Cis	Transferase family protein
AK106249_Chr06_2578137_2584022;AK106249_Chr06_2567488_2573532	97	1456	1237	intrachromosome	Cis	Transferase family protein
AK105875_Chr03_19377948_19383363;AK105875_Chr04_13581082_13586588	1572	1589	18	interchromosome	Trans	Conserved hypothetical protein
AK105875_Chr03_19352321_19357737;AK105875_Chr04_13581082_13586588	1570	1589	20	interchromosome	Trans	Conserved hypothetical protein
AK105821_Chr01_4184725_4190261;AK105821_Chr06_24838474_24845513	939	953	15	interchromosome	Cis	Phospholipase D
AK105722_Chr01_36521616_36526443;AK105722_Chr01_36506284_36511111	1	220	214	intrachromosome	Cis	Hypothetical protein
AK105630_Chr07_27537022_27541456;AK105630_Chr08_1495088_1499456	214	256	40	interchromosome	Trans	Conserved hypothetical protein
AK105630_Chr06_28532318_28536758;AK105630_Chr08_16714220_16718660	331	368	38	interchromosome	Cis	Conserved hypothetical protein
AK105608_Chr02_31299527_31305352;AK105608_Chr06_18419264_18425718	391	486	96	interchromosome	Cis	Serine/threonine kinase receptor precursor
AK105564_Chr09_12180435_12185568;AK105564_Chr09_12200412_12205386	1	285	204	intrachromosome	Cis	Cyclin-like F-box domain containing protein
AK105488_Chr01_29197300_29203027;AK105488_Chr07_13193254_13198459	545	562	18	interchromosome	Trans	Dimethylaniline monooxygenase-like protein (Flavin-containing monooxygenase YUCCA)
AK105280_Chr01_21546215_21551009;AK105280_Chr08_20949029_20953805	308	332	25	interchromosome	Cis	Conserved hypothetical protein
AK105252_Chr03_30222343_30227779;AK105252_Chr06_19131117_19137482	115	148	34	interchromosome	Trans	Cyclin-like F-box domain containing protein
AK105252_Chr03_29389281_29394588;AK105252_Chr03_29254985_29260457	124	248	122	intrachromosome	Trans	Cyclin-like F-box domain containing protein
AK105252_Chr03_29389281_29394588;AK105252_Chr03_29214249_29219719	124	248	122	intrachromosome	Cis	Cyclin-like F-box domain containing protein
AK105239_Chr08_9102373_9109197;AK105239_Chr08_9094675_9103172	417	614	147	intrachromosome	Trans	STF-1 (Fragment)
AK105239_Chr02_37892624_37898147;AK105239_Chr08_9102373_9109197	385	414	30	interchromosome	Trans	STF-1 (Fragment)
AK104527_Chr06_21611329_21620456;AK104527_Chr09_8446741_8452398	94	171	78	interchromosome	Cis	Unknow
AK104527_Chr05_29392496_29397692;AK104527_Chr06_21611329_21620456	118	174	57	interchromosome	Cis	Unknow
AK104527_Chr05_29392496_29397692;AK104527_Chr05_27083815_27089505	121	177	57	intrachromosome	Cis	Unknow
AK104408_Chr08_29370806_29375621;AK104408_Chr08_29383673_29388273	37	603	483	intrachromosome	Cis	Transcription factor Myb1
AK103894_Chr10_4297036_4302322;AK103894_Chr12_7896990_7902333	918	1270	308	interchromosome	Cis	Receptor-like kinase
AK103894_Chr09_20626900_20631979;AK103894_Chr09_20596103_20601317	150	210	55	intrachromosome	Cis	Receptor-like kinase
AK103886_Chr02_12366651_12373122;AK103886_Chr07_5306182_5321350	2263	2315	53	interchromosome	Trans	Disease resistance protein family protein
AK103696_Chr08_6047532_6059254;AK103696_Chr08_6006479_6012248	1011	1028	18	intrachromosome	Cis	DNA-binding WRKY domain containing protein
AK103592_Chr04_31392258_31398261;AK103592_Chr08_4568025_4574355	400	429	18	interchromosome	Cis	Transferase family protein
AK103592_Chr04_31392258_31398261;AK103592_Chr04_31377961_31388894	208	390	153	intrachromosome	Cis	Transferase family protein
AK103272_Chr01_5103028_5109034;AK103272_Chr02_7643668_7649334	377	425	49	interchromosome	Trans	FAD linked oxidase, N-terminal domain containing protein
AK103236_Chr08_4665957_4679020;AK103236_Chr08_4682131_4695609	713	1099	387	intrachromosome	Cis	Ras GTPase family protein
AK103220_Chr05_27083818_27089496;AK103220_Chr06_21611332_21620447	52	102	51	interchromosome	Cis	Ras GTPase family protein
AK103108_Chr07_19232365_19239348;AK103108_Chr07_19259134_19266246	887	932	43	intrachromosome	Cis	SRK4 gene
AK103108_Chr07_19232365_19239348;AK103108_Chr07_19227162_19234136	2056	2075	20	intrachromosome	Cis	SRK3 gene
AK102741_Chr02_22350753_22357714;AK102741_Chr04_19393421_19401405	433	520	88	interchromosome	Cis	Plant neutral invertase family protein
AK102713_Chr01_34588442_34595512;AK102713_Chr06_21611329_21620480	119	222	104	interchromosome	Trans	Ras-related protein Rab11C
AK102713_Chr01_34588442_34595512;AK102713_Chr05_29392493_29397692	119	200	82	interchromosome	Trans	Ras-related protein Rab11C
AK102713_Chr01_34588442_34595512;AK102713_Chr05_27083815_27089526	100	222	123	interchromosome	Trans	Ras-related protein Rab11C
AK102491_Chr06_21611329_21620459;AK102491_Chr09_8446846_8452416	82	159	78	interchromosome	Cis	Rab GTP-binding protein Rab11a
AK102491_Chr05_27083812_27089508;AK102491_Chr09_8446846_8452416	1	159	138	interchromosome	Cis	Rab GTP-binding protein Rab11a
AK102491_Chr05_27083812_27089508;AK102491_Chr06_21611329_21620459	55	222	168	interchromosome	Cis	Rab GTP-binding protein Rab11a
AK102479_Chr06_9351380_9358762;AK102479_Chr09_12692935_12700273	2280	2324	45	interchromosome	Cis	Phosphatidylinositol-4-phosphate 5-kinase family protein
AK102426_Chr09_17186887_17193332;AK102426_Chr09_17175989_17182563	625	1553	929	intrachromosome	Cis	Heat shock protein 82
AK102426_Chr09_17186887_17193332;AK102426_Chr09_17175989_17182563	1	294	294	intrachromosome	Cis	Heat shock protein 82
AK102426_Chr08_26354612_26361290;AK102426_Chr09_17186887_17193332	418	479	62	interchromosome	Cis	Heat shock protein 82
AK102426_Chr04_495828_501648;AK102426_Chr09_17175989_17182563	316	367	52	interchromosome	Trans	Heat shock protein 82
AK102426_Chr04_495828_501648;AK102426_Chr08_26354612_26361290	310	367	58	interchromosome	Trans	Heat shock protein 82
AK102287_Chr02_29332237_29339445;AK102287_Chr04_27523787_27530950	434	518	85	interchromosome	Cis	Putative methyltransferase DUF248 family protein
AK102268_Chr04_2210390_2220240;AK102268_Chr04_2492194_2500236	112	782	593	intrachromosome	Cis	Legume lectin, beta domain containing protein
AK101987_Chr07_18074529_18079477;AK101987_Chr07_18088741_18093652	689	904	159	intrachromosome	Trans	AAA-type ATPase-like protein
AK101660_Chr01_8033091_8038890;AK101660_Chr05_10086597_10092350	481	556	76	interchromosome	Cis	Protein kinase (Fragment)
AK101432_Chr08_25066908_25072539;AK101432_Chr08_25070606_25078152	1202	1228	27	intrachromosome	Cis	Patatin-like protein 1
AK101349_Chr04_1014871_1021975;AK101349_Chr04_1001669_1008598	1422	2277	796	intrachromosome	Cis	Conserved hypothetical protein
AK101349_Chr04_1014871_1021975;AK101349_Chr04_1001669_1008598	1	584	521	intrachromosome	Cis	Conserved hypothetical protein
AK101349_Chr04_1014871_1021975;AK101349_Chr04_1001669_1008598	3265	3552	249	intrachromosome	Cis	Conserved hypothetical protein
AK101349_Chr04_1014871_1021975;AK101349_Chr04_1001669_1008598	1042	1355	215	intrachromosome	Cis	Conserved hypothetical protein
AK101349_Chr04_1014871_1021975;AK101349_Chr04_1001669_1008598	2716	2895	147	intrachromosome	Cis	Conserved hypothetical protein
AK101349_Chr04_1014871_1021975;AK101349_Chr04_1001669_1008598	817	995	137	intrachromosome	Cis	Conserved hypothetical protein
AK101349_Chr04_1014871_1021975;AK101349_Chr04_1001669_1008598	692	783	86	intrachromosome	Cis	Conserved hypothetical protein
AK101349_Chr01_370910_377978;AK101349_Chr04_3540842_3547912	1130	2233	948	interchromosome	Trans	Conserved hypothetical protein
AK101294_Chr08_18344077_18348439;AK101294_Chr09_9387436_9391801	171	372	199	interchromosome	Cis	Retrotransposon gag protein family protein
AK101171_Chr03_7670939_7677143;AK101171_Chr03_33451583_33463255	733	816	84	intrachromosome	Cis	Glutamate decarboxylase isozyme 1 (EC 4.1.1.15)
AK101080_Chr02_36553091_36557912;AK101080_Chr03_11127895_11132692	473	495	14	interchromosome	Trans	Phosphoenolpyruvate carboxylase kinase
AK101022_Chr01_5102642_5109043;AK101022_Chr02_7637251_7649343	413	452	40	interchromosome	Trans	FAD linked oxidase, N-terminal domain containing protein
AK100816_Chr10_17511751_17516371;AK100816_Chr10_17514437_17519676	34	45	12	intrachromosome	Trans	Plant Basic Secretory Protein family protein
AK100816_Chr10_17509418_17514041;AK100816_Chr10_17514437_17519676	387	695	303	intrachromosome	Trans	Plant Basic Secretory Protein family protein
AK100816_Chr10_17509418_17514041;AK100816_Chr10_17511751_17516371	67	330	264	intrachromosome	Cis	Plant Basic Secretory Protein family protein
AK100601_Chr02_29332231_29339412;AK100601_Chr04_27523781_27530938	535	650	113	interchromosome	Cis	Putative methyltransferase DUF248 family protein
AK100579_Chr03_39712500_39720825;AK100579_Chr09_20190536_20200042	264	291	28	interchromosome	Trans	Phospholipase D delta (EC 3.1.4.4) (AtPLDdelta) (PLD delta). Splice isoform 2
AK100394_Chr03_33684530_33691958;AK100394_Chr03_36190956_36198986	2100	2111	12	intrachromosome	Cis	Unknow
AK100322_Chr02_26841331_26847384;AK100322_Chr06_30487672_30497452	1470	1492	23	interchromosome	Cis	Auxin response factor 16
AK100306_Chr03_18112598_18119889;AK100306_Chr07_23487491_23494915	143	168	26	interchromosome	Trans	Sucrose synthase 3 (EC 2.4.1.13) (Sucrose-UDP glucosyltransferase 3)
AK100207_Chr10_285264_291254;AK100207_Chr10_1911373_1919333	1132	1155	24	intrachromosome	Trans	Transferase family protein
AK100100_Chr03_37849065_37855774;AK100100_Chr07_5133598_5141326	1373	1395	23	interchromosome	Cis	Conserved hypothetical protein
AK100100_Chr03_37849065_37855774;AK100100_Chr07_5133598_5141326	1333	1340	8	interchromosome	Cis	Conserved hypothetical protein
AK100100_Chr03_37849065_37855774;AK100100_Chr07_5133598_5141326	1351	1355	5	interchromosome	Cis	Conserved hypothetical protein
AK100100_Chr03_37849065_37855774;AK100100_Chr03_37860991_37867675	41	1320	1232	intrachromosome	Cis	Conserved hypothetical protein
AK100100_Chr03_37849065_37855774;AK100100_Chr03_37860991_37867675	1389	2007	619	intrachromosome	Cis	Conserved hypothetical protein
AK099411_Chr05_29851529_29855849;AK099411_Chr05_13554076_13558366	184	245	62	intrachromosome	Cis	Hypothetical protein
AK099411_Chr03_32058270_32062536;AK099411_Chr05_13554076_13558366	184	245	62	interchromosome	Trans	Hypothetical protein
AK099411_Chr03_21764859_21769161;AK099411_Chr05_13554076_13558366	122	257	133	interchromosome	Trans	Hypothetical protein
AK099411_Chr03_21226345_21230623;AK099411_Chr05_13554076_13558366	175	245	71	interchromosome	Trans	Hypothetical protein
AK073888_Chr08_2138871_2144175;AK073888_Chr08_2147948_2153143	244	351	108	intrachromosome	Cis	Protein of unknown function DUF26 domain containing protein
AK073612_Chr04_4085594_4098450;AK073612_Chr12_5347518_5358896	1841	1862	22	interchromosome	Cis	Disease resistance protein family protein
AK073196_Chr03_4521789_4527683;AK073196_Chr03_4515585_4521503	139	551	413	intrachromosome	Cis	Unknow
AK073045_Chr01_46033215_46038345;AK073045_Chr01_46007607_46012605	237	873	619	intrachromosome	Cis	C2 domain containing protein
AK073025_Chr04_34181694_34186461;AK073025_Chr09_13443742_13448512	516	540	19	interchromosome	Cis	Unknow
AK072907_Chr10_18299791_18304717;AK072907_Chr10_9502334_9507236	592	600	9	intrachromosome	Cis	Unknow
AK072617_Chr06_1526186_1533400;AK072617_Chr06_1533056_1539678	178	422	227	intrachromosome	Cis	Oligopeptide transporter OPT superfamily protein
AK072608_Chr06_1527136_1533367;AK072608_Chr06_1621452_1627898	432	575	144	intrachromosome	Trans	Oligopeptide transporter OPT superfamily protein
AK072608_Chr06_1527136_1533367;AK072608_Chr06_1533986_1539681	55	231	177	intrachromosome	Cis	Oligopeptide transporter OPT superfamily protein
AK072608_Chr02_30457765_30465738;AK072608_Chr03_35166187_35172480	253	288	27	interchromosome	Cis	Oligopeptide transporter OPT superfamily protein
AK072528_Chr04_23600639_23609494;AK072528_Chr09_13758454_13766379	179	193	15	interchromosome	Trans	Hydroxyanthranilate hydroxycinnamoyltransferase 3
AK072502_Chr05_21405240_21411604;AK072502_Chr06_29593634_29599712	280	377	98	interchromosome	Trans	Unknow
AK072502_Chr03_36541907_36548386;AK072502_Chr06_29593634_29599712	313	387	75	interchromosome	Trans	Unknow
AK072502_Chr03_36541907_36548386;AK072502_Chr05_21405240_21411604	313	377	65	interchromosome	Cis	Unknow
AK072502_Chr02_4292400_4298892;AK072502_Chr06_29593634_29599712	1	171	171	interchromosome	Trans	Unknow
AK072502_Chr02_4292400_4298892;AK072502_Chr06_29593634_29599712	244	395	152	interchromosome	Trans	Unknow
AK072502_Chr02_4292400_4298892;AK072502_Chr03_36541907_36548386	238	387	150	interchromosome	Cis	Unknow
AK072459_Chr02_29332234_29339436;AK072459_Chr04_27524209_27530938	434	518	85	interchromosome	Cis	Putative methyltransferase DUF248 family protein
AK072418_Chr03_3675627_3679905;AK072418_Chr10_13361458_13365772	73	144	72	interchromosome	Trans	Conserved hypothetical protein
AK072418_Chr03_30066192_30070476;AK072418_Chr10_13361458_13365772	232	275	44	interchromosome	Cis	Conserved hypothetical protein
AK072229_Chr02_33324496_33329546;AK072229_Chr08_15511668_15517346	856	866	11	interchromosome	Cis	Glycosyl transferase, family 8 protein
AK071875_Chr07_25744279_25752088;AK071875_Chr11_1826769_1834020	1033	1063	25	interchromosome	Cis	MORN motif repeat containing protein
AK071840_Chr08_9094651_9103166;AK071840_Chr08_9102379_9109227	288	540	175	intrachromosome	Trans	Sulfotransferase family protein
AK071832_Chr07_22686334_22692225;AK071832_Chr07_22677298_22683395	26	131	106	intrachromosome	Cis	NADPH HC toxin reductase
AK071801_Chr04_5165458_5170736;AK071801_Chr04_5152518_5160306	62	260	199	intrachromosome	Cis	Flavin-containing monooxygenase FMO family protein
AK071801_Chr04_5165458_5170736;AK071801_Chr04_5152518_5160306	925	1035	111	intrachromosome	Cis	Flavin-containing monooxygenase FMO family protein
AK071801_Chr04_5152518_5160306;AK071801_Chr04_5175094_5183727	518	739	222	intrachromosome	Cis	Flavin-containing monooxygenase FMO family protein
AK071722_Chr02_30204083_30210302;AK071722_Chr03_9960016_9966623	278	304	12	interchromosome	Cis	Protein phosphatase 2C-like domain containing protein
AK071605_Chr01_26991919_26996995;AK071605_Chr02_2218494_2223333	597	617	18	interchromosome	Trans	Hypothetical protein
AK071556_Chr03_7670939_7677158;AK071556_Chr03_33451583_33463270	745	828	84	intrachromosome	Cis	Glutamate decarboxylase isozyme 3 (EC 4.1.1.15)
AK071485_Chr03_6130997_6137610;AK071485_Chr03_26297966_26304205	132	146	15	intrachromosome	Cis	Integral membrane protein
AK071461_Chr06_21611329_21620468;AK071461_Chr09_8446738_8452416	1	153	147	interchromosome	Cis	Ras-related protein RIC2
AK071461_Chr05_29392493_29397692;AK071461_Chr09_8446738_8452416	88	209	122	interchromosome	Cis	Ras-related protein RIC2
AK071461_Chr05_27083812_27089517;AK071461_Chr09_8446738_8452416	1	153	147	interchromosome	Cis	Ras-related protein RIC2
AK071459_Chr02_13560896_13572201;AK071459_Chr06_11562135_11569625	163	195	33	interchromosome	Cis	Hypothetical protein
AK071459_Chr02_13560896_13572201;AK071459_Chr06_11545092_11551827	157	170	14	interchromosome	Trans	Hypothetical protein
AK071303_Chr09_8446738_8452416;AK071303_Chr10_10440466_10448721	180	216	37	interchromosome	Cis	Ras-related protein Rab11C
AK071303_Chr06_21611329_21620468;AK071303_Chr09_8446738_8452416	49	153	105	interchromosome	Cis	Ras-related protein Rab11C
AK071303_Chr05_27083812_27089517;AK071303_Chr09_8446738_8452416	1	153	147	interchromosome	Cis	Ras-related protein Rab11C
AK071303_Chr03_38943278_38949905;AK071303_Chr09_8446738_8452416	46	153	108	interchromosome	Cis	Ras-related protein Rab11C
AK071303_Chr01_39986252_39992291;AK071303_Chr09_8446738_8452416	49	153	105	interchromosome	Cis	Ras-related protein Rab11C
AK071303_Chr01_34588448_34595515;AK071303_Chr09_8446738_8452416	113	216	104	interchromosome	Trans	Ras-related protein Rab11C
AK071303_Chr01_34588448_34595515;AK071303_Chr09_8446738_8452416	45	65	21	interchromosome	Trans	Ras-related protein Rab11C
AK071303_Chr01_30609085_30614134;AK071303_Chr09_8446738_8452416	126	212	87	interchromosome	Trans	Ras-related protein Rab11C
AK071288_Chr06_26594952_26600436;AK071288_Chr11_16327656_16333257	1	477	240	interchromosome	Cis	Malate synthase-like family protein
AK071288_Chr06_26594952_26600436;AK071288_Chr11_16327656_16333257	694	2232	180	interchromosome	Cis	Malate synthase-like family protein
AK071288_Chr04_28754986_28760752;AK071288_Chr05_22378599_22384266	694	2232	138	interchromosome	Cis	Malate synthase-like family protein
AK071288_Chr04_28754986_28760752;AK071288_Chr05_22378599_22384266	376	465	90	interchromosome	Cis	Malate synthase-like family protein
AK071288_Chr01_35716933_35722597;AK071288_Chr04_28754986_28760752	376	465	87	interchromosome	Trans	Malate synthase-like family protein
AK070884_Chr02_22350759_22357311;AK070884_Chr04_19393424_19401402	412	499	88	interchromosome	Cis	Plant neutral invertase family protein
AK070880_Chr01_40351047_40357984;AK070880_Chr03_34369346_34375257	1168	1211	41	interchromosome	Cis	Phospholipid/glycerol acyltransferase family protein
AK070858_Chr03_7670939_7677158;AK070858_Chr03_33451583_33463270	730	813	84	intrachromosome	Cis	Glutamate decarboxylase isozyme 2
AK070835_Chr01_4314629_4320588;AK070835_Chr05_10086429_10092428	981	1020	40	interchromosome	Trans	Protein kinase PVPK-1 (EC 2.7.1.-)
AK070835_Chr01_4314629_4320588;AK070835_Chr05_10086429_10092428	940	974	35	interchromosome	Trans	Protein kinase PVPK-1 (EC 2.7.1.-)
AK070742_Chr02_9128196_9137777;AK070742_Chr09_7563926_7571640	110	126	14	interchromosome	Cis	Unknow
AK070742_Chr01_6341691_6354830;AK070742_Chr09_7563926_7571640	2587	2639	53	interchromosome	Trans	Unknow
AK070742_Chr01_6341691_6354830;AK070742_Chr02_9128196_9137777	126	176	51	interchromosome	Trans	Unknow
AK070656_Chr03_12051285_12056226;AK070656_Chr03_12054481_12059395	1	892	838	intrachromosome	Trans	Nicotianamine synthase 9 (EC 2.5.1.43) (S-adenosyl-L-methionine:S- adenosyl-L-methionine:S-adenosyl-methionine 3-amino-3- carboxypropyltransferase 9)
AK070489_Chr03_18772725_18777921;AK070489_Chr05_26085824_26091098	812	873	26	interchromosome	Trans	GRAS transcription factor domain containing protein
AK070443_Chr01_11605766_11613436;AK070443_Chr05_12747115_12756355	351	380	30	interchromosome	Cis	Transferase family protein
AK070371_Chr01_43731486_43736655;AK070371_Chr12_11202_16314	517	527	11	interchromosome	Cis	Hypothetical protein
AK070371_Chr01_43725845_43731014;AK070371_Chr01_43731486_43736655	17	451	429	intrachromosome	Cis	Hypothetical protein
AK070371_Chr01_43725845_43731014;AK070371_Chr01_43731486_43736655	751	1166	344	intrachromosome	Cis	Hypothetical protein
AK070350_Chr03_5135325_5140310;AK070350_Chr10_10274936_10279833	571	647	77	interchromosome	Trans	Anther ethylene-upregulated protein ER1 (Fragment)
AK070203_Chr03_39712497_39720870;AK070203_Chr07_9128179_9138660	1420	1457	38	interchromosome	Cis	Phospholipase D
AK070203_Chr03_39712497_39720870;AK070203_Chr07_9128179_9138660	231	251	21	interchromosome	Cis	Phospholipase D
AK070203_Chr03_39712497_39720870;AK070203_Chr07_9128179_9138660	1633	1650	18	interchromosome	Cis	Phospholipase D
AK070203_Chr02_1158409_1166439;AK070203_Chr07_9128179_9138660	2437	2480	44	interchromosome	Trans	Phospholipase D
AK070203_Chr02_1158409_1166439;AK070203_Chr07_9128179_9138660	2256	2291	36	interchromosome	Trans	Phospholipase D
AK070203_Chr02_1158409_1166439;AK070203_Chr07_9128179_9138660	2359	2390	32	interchromosome	Trans	Phospholipase D
AK070203_Chr02_1158409_1166439;AK070203_Chr07_9128179_9138660	2595	2621	27	interchromosome	Trans	Phospholipase D
AK070203_Chr02_1158409_1166439;AK070203_Chr07_9128179_9138660	2038	2058	21	interchromosome	Trans	Phospholipase D
AK070203_Chr02_1158409_1166439;AK070203_Chr03_39712497_39720870	1842	1871	30	interchromosome	Trans	Phospholipase D
AK070134_Chr01_5905439_5909954;AK070134_Chr10_14057769_14062278	83	105	23	interchromosome	Cis	Conserved hypothetical protein
AK070029_Chr05_11192322_11197584;AK070029_Chr09_2256614_2261694	303	407	105	interchromosome	Cis	Conserved hypothetical protein
AK070029_Chr01_32049633_32054769;AK070029_Chr07_4537228_4542265	424	472	49	interchromosome	Cis	Conserved hypothetical protein
AK069868_Chr01_11605772_11613436;AK069868_Chr05_12747115_12756358	360	389	30	interchromosome	Cis	Transferase family protein
AK069837_Chr03_37218622_37226555;AK069837_Chr07_3504499_3510611	913	932	20	interchromosome	Trans	MATH domain containing protein
AK069837_Chr03_37218622_37226555;AK069837_Chr07_3504499_3510611	836	851	16	interchromosome	Trans	MATH domain containing protein
AK069703_Chr06_24838483_24846044;AK069703_Chr08_20352204_20361427	362	386	25	interchromosome	Cis	Phospholipase D
AK069684_Chr02_29332231_29339487;AK069684_Chr04_27523781_27530989	523	635	113	interchromosome	Cis	Putative methyltransferase DUF248 family protein
AK069342_Chr04_31637996_31645593;AK069342_Chr08_30191802_30198745	1524	1533	10	interchromosome	Trans	ABC transporter-like protein
AK069237_Chr05_21405240_21411616;AK069237_Chr06_29593622_29599712	280	377	98	interchromosome	Trans	Unknow
AK069237_Chr03_29828959_29836428;AK069237_Chr06_29593622_29599712	250	395	146	interchromosome	Trans	Unknow
AK069237_Chr03_29828959_29836428;AK069237_Chr05_21405240_21411616	280	377	98	interchromosome	Cis	Unknow
AK069237_Chr02_4292400_4298904;AK069237_Chr06_29593622_29599712	244	395	152	interchromosome	Trans	Unknow
AK069237_Chr02_4292400_4298904;AK069237_Chr06_29593622_29599712	31	171	141	interchromosome	Trans	Unknow
AK069237_Chr02_4292400_4298904;AK069237_Chr03_29828959_29836428	250	398	149	interchromosome	Cis	Unknow
AK069237_Chr01_11039606_11046167;AK069237_Chr06_29593622_29599712	233	311	79	interchromosome	Cis	Unknow
AK069049_Chr03_35481444_35487905;AK069049_Chr03_35491460_35497771	601	1326	693	intrachromosome	Trans	UDP-glucuronosyl/UDP-glucosyltransferase family protein
AK069049_Chr03_35481444_35487905;AK069049_Chr03_35491460_35497771	49	344	254	intrachromosome	Trans	UDP-glucuronosyl/UDP-glucosyltransferase family protein
AK068941_Chr03_5331170_5335511;AK068941_Chr05_28514596_28518964	59	98	40	interchromosome	Trans	Transcription initiation factor IIB (General transcription factor TFIIB)
AK068905_Chr06_8328131_8333379;AK068905_Chr11_16546439_16551950	182	213	29	interchromosome	Cis	O-methyltransferase ZRP4 (EC 2.1.1.-) (OMT)
AK068893_Chr01_40752175_40757200;AK068893_Chr09_5861063_5866121	529	541	10	interchromosome	Trans	SWIM Zn-finger domain containing protein
AK068756_Chr07_19319591_19324391;AK068756_Chr07_7743550_7748353	968	987	20	intrachromosome	Trans	Transposable element Ac
AK068340_Chr03_33451583_33463270;AK068340_Chr03_7670933_7677158	721	804	84	intrachromosome	Cis	Unknow
AK068195_Chr09_18932181_18945524;AK068195_Chr12_5347530_5358251	802	876	66	interchromosome	Trans	Disease resistance protein family protein
AK068138_Chr01_2684804_2690087;AK068138_Chr05_23372024_23377070	303	328	26	interchromosome	Cis	Myb, DNA-binding domain containing protein
AK067922_Chr11_999900_1005273;AK067922_Chr12_1472012_1477297	885	916	32	interchromosome	Cis	No apical meristem (NAM) protein domain containing protein
AK067922_Chr11_999900_1005273;AK067922_Chr11_980020_985157	919	940	19	intrachromosome	Cis	No apical meristem (NAM) protein domain containing protein
AK067851_Chr01_11605772_11613424;AK067851_Chr05_12747112_12756370	351	380	30	interchromosome	Cis	Transferase family protein
AK067649_Chr04_33256307_33262971;AK067649_Chr04_33262197_33268793	886	1258	373	intrachromosome	Cis	5-methylthioribose kinase family protein
AK067622_Chr04_5151901_5160306;AK067622_Chr09_20548364_20554156	241	271	31	interchromosome	Cis	Conserved hypothetical protein
AK067519_Chr03_4824941_4833271;AK067519_Chr05_22143965_22149883	1219	1253	35	interchromosome	Trans	Unknow
AK067519_Chr03_4824941_4833271;AK067519_Chr05_22143965_22149883	1513	1530	18	interchromosome	Trans	Unknow
AK067519_Chr02_22661180_22666676;AK067519_Chr03_4824941_4833271	1503	1527	25	interchromosome	Trans	Unknow
AK067519_Chr02_22661180_22666676;AK067519_Chr03_4824941_4833271	816	870	22	interchromosome	Trans	Unknow
AK067519_Chr01_41819600_41825594;AK067519_Chr05_22143965_22149883	1	236	227	interchromosome	Trans	Unknow
AK067519_Chr01_41819600_41825594;AK067519_Chr05_22143965_22149883	613	678	63	interchromosome	Trans	Unknow
AK067519_Chr01_41819600_41825594;AK067519_Chr05_22143965_22149883	410	461	34	interchromosome	Trans	Unknow
AK067519_Chr01_41819600_41825594;AK067519_Chr05_22143965_22149883	328	359	32	interchromosome	Trans	Unknow
AK067467_Chr04_10212353_10219529;AK067467_Chr04_10194600_10201941	1404	1718	315	intrachromosome	Cis	Protein kinase domain containing protein
AK067467_Chr04_10212353_10219529;AK067467_Chr04_10194600_10201941	1	215	212	intrachromosome	Cis	Protein kinase domain containing protein
AK067278_Chr07_25457842_25463455;AK067278_Chr07_25469994_25475514	1673	1798	126	intrachromosome	Cis	Unknow
AK067278_Chr07_25273016_25278545;AK067278_Chr07_25241868_25247406	1573	1817	242	intrachromosome	Cis	Unknow
AK067278_Chr07_25273016_25278545;AK067278_Chr07_25212292_25217776	1602	1868	267	intrachromosome	Cis	Unknow
AK067278_Chr07_25273016_25278545;AK067278_Chr07_19595421_19601016	1649	1711	63	intrachromosome	Cis	Unknow
AK067278_Chr07_25241868_25247406;AK067278_Chr07_25212292_25217776	1680	2007	325	intrachromosome	Cis	Unknow
AK067262_Chr06_14304101_14316661;AK067262_Chr07_21136136_21144234	644	691	48	interchromosome	Cis	Copper amine oxidase family protein
AK067262_Chr06_14304101_14316661;AK067262_Chr07_21136136_21144234	350	383	31	interchromosome	Cis	Copper amine oxidase family protein
AK067262_Chr06_14304101_14316661;AK067262_Chr06_14326190_14333520	1545	1583	39	intrachromosome	Cis	Copper amine oxidase family protein
AK067257_Chr01_1654019_1658780;AK067257_Chr01_1647955_1652707	610	674	65	intrachromosome	Cis	Bowman Birk trypsin inhibitor
AK067257_Chr01_1645273_1650049;AK067257_Chr01_1654019_1658780	15	110	87	intrachromosome	Cis	Bowman Birk trypsin inhibitor
AK067128_Chr01_8033091_8038965;AK067128_Chr05_10086615_10092443	896	1014	119	interchromosome	Cis	Nonphototropic hypocotyl protein 1 (EC 2.7.1.37) (Phototropin)
AK067006_Chr02_5828902_5839850;AK067006_Chr08_30191796_30199615	1333	1366	34	interchromosome	Trans	P-glycoprotein homologue
AK067006_Chr02_5816388_5826435;AK067006_Chr08_30191796_30199615	1333	1380	48	interchromosome	Trans	P-glycoprotein homologue
AK067006_Chr02_5816388_5826435;AK067006_Chr02_5828902_5839850	2007	2673	652	intrachromosome	Cis	P-glycoprotein homologue
AK066828_Chr08_9102376_9109155;AK066828_Chr08_9094750_9103169	294	467	147	intrachromosome	Trans	Sulfotransferase family protein
AK066828_Chr02_37892705_37898144;AK066828_Chr08_9102376_9109155	262	291	30	interchromosome	Trans	Sulfotransferase family protein
AK066557_Chr01_1617509_1622792;AK066557_Chr01_1195497_1200705	970	1167	186	intrachromosome	Cis	Conserved hypothetical protein
AK066548_Chr06_21611326_21620480;AK066548_Chr09_8446741_8452419	82	159	78	interchromosome	Cis	Ras-related protein RIC2
AK066548_Chr05_29392496_29397692;AK066548_Chr06_21611326_21620480	106	162	57	interchromosome	Cis	Ras-related protein RIC2
AK066548_Chr05_29392496_29397692;AK066548_Chr05_27083815_27089526	109	165	57	intrachromosome	Cis	Ras-related protein RIC2
AK066537_Chr04_30285965_30291872;AK066537_Chr08_6466970_6472515	355	378	24	interchromosome	Trans	Protein kinase domain containing protein
AK066537_Chr04_30285965_30291872;AK066537_Chr08_6377669_6383230	355	386	32	interchromosome	Trans	Protein kinase domain containing protein
AK066435_Chr01_16160589_16170985;AK066435_Chr02_12826757_12832036	735	752	18	interchromosome	Cis	Unknow
AK066413_Chr01_8634546_8639625;AK066413_Chr01_8630663_8635748	1029	1236	169	intrachromosome	Cis	Hypothetical protein
AK066413_Chr01_8477292_8482386;AK066413_Chr01_8439482_8444642	666	713	48	intrachromosome	Cis	Hypothetical protein
AK066413_Chr01_8477292_8482386;AK066413_Chr01_8439482_8444642	1084	1125	42	intrachromosome	Cis	Hypothetical protein
AK066341_Chr06_31754531_31759418;AK066341_Chr12_22069033_22073830	233	287	55	interchromosome	Trans	Disease resistance protein family protein
AK065944_Chr01_3332110_3337141;AK065944_Chr09_13698366_13703373	158	888	719	interchromosome	Cis	Protein of unknown function DUF635 family protein
AK065863_Chr06_3538365_3545796;AK065863_Chr11_2417272_2424391	1232	1499	256	interchromosome	Cis	ABC transporter related domain containing protein
AK065863_Chr06_3538365_3545796;AK065863_Chr06_22264315_22271022	1627	1634	8	intrachromosome	Trans	ABC transporter related domain containing protein
AK065863_Chr06_22264315_22271022;AK065863_Chr12_18559651_18566652	1342	1363	22	interchromosome	Cis	ABC transporter related domain containing protein
AK065863_Chr06_22264315_22271022;AK065863_Chr12_18559651_18566652	1534	1552	19	interchromosome	Cis	ABC transporter related domain containing protein
AK065863_Chr06_22264315_22271022;AK065863_Chr12_18559651_18566652	1568	1586	19	interchromosome	Cis	ABC transporter related domain containing protein
AK065792_Chr07_14924564_14932187;AK065792_Chr07_14889400_14895130	184	270	87	intrachromosome	Cis	Cytochrome P450 51 (EC 1.14.13.70) (CYPLI) (P450-LIA1) (Obtusifoliol 14-alpha demethylase)
AK065792_Chr05_21520969_21527252;AK065792_Chr05_21536887_21546510	614	791	178	intrachromosome	Cis	Cytochrome P450 51 (EC 1.14.13.70) (CYPLI) (P450-LIA1) (Obtusifoliol 14-alpha demethylase)
AK065775_Chr03_14614733_14623838;AK065775_Chr05_9101119_9115132	2035	2877	561	interchromosome	Cis	Disease resistance protein family protein
AK065743_Chr05_23996144_24002108;AK065743_Chr11_22838721_22845749	124	290	167	interchromosome	Trans	Endosperm lumenal binding protein
AK065743_Chr03_38794390_38801566;AK065743_Chr05_23996144_24002108	103	292	190	interchromosome	Trans	Endosperm lumenal binding protein
AK065743_Chr03_38794390_38801566;AK065743_Chr03_32775651_32780968	105	148	44	intrachromosome	Cis	Endosperm lumenal binding protein
AK065743_Chr03_32775651_32780968;AK065743_Chr05_23996144_24002108	112	143	32	interchromosome	Trans	Endosperm lumenal binding protein
AK065743_Chr03_32775651_32780968;AK065743_Chr05_23996144_24002108	247	262	16	interchromosome	Trans	Endosperm lumenal binding protein
AK065743_Chr03_10133680_10140647;AK065743_Chr05_23996144_24002108	124	290	167	interchromosome	Cis	Endosperm lumenal binding protein
AK065743_Chr03_10086621_10092372;AK065743_Chr05_23996144_24002108	1	292	196	interchromosome	Trans	Endosperm lumenal binding protein
AK065743_Chr02_867566_873409;AK065743_Chr05_23996144_24002108	250	262	13	interchromosome	Cis	Endosperm lumenal binding protein
AK065743_Chr01_39479822_39485919;AK065743_Chr05_23996144_24002108	127	292	166	interchromosome	Trans	Endosperm lumenal binding protein
AK065631_Chr02_7130261_7137028;AK065631_Chr06_23214828_23221560	806	903	98	interchromosome	Cis	von Willebrand factor, type A domain containing protein
AK065435_Chr06_24262396_24267538;AK065435_Chr11_6901993_6907078	774	795	22	interchromosome	Trans	Cyclin-like F-box domain containing protein
AK065323_Chr05_21405240_21411616;AK065323_Chr06_29593622_29599712	280	377	98	interchromosome	Trans	Unknow
AK065323_Chr03_36541907_36548398;AK065323_Chr06_29593622_29599712	313	387	75	interchromosome	Trans	Unknow
AK065323_Chr03_36541907_36548398;AK065323_Chr05_21405240_21411616	313	377	65	interchromosome	Cis	Unknow
AK065323_Chr02_4292400_4298904;AK065323_Chr06_29593622_29599712	1	171	171	interchromosome	Trans	Unknow
AK065323_Chr02_4292400_4298904;AK065323_Chr06_29593622_29599712	244	395	152	interchromosome	Trans	Unknow
AK065323_Chr02_4292400_4298904;AK065323_Chr03_36541907_36548398	295	387	93	interchromosome	Cis	Unknow
AK065315_Chr04_27523781_27530989;AK065315_Chr06_1640926_1650441	1882	1896	15	interchromosome	Trans	Putative methyltransferase DUF248 family protein
AK065315_Chr02_29332231_29339487;AK065315_Chr04_27523781_27530989	545	629	85	interchromosome	Cis	Putative methyltransferase DUF248 family protein
AK064633_Chr01_46520476_46528752;AK064633_Chr01_46502101_46508640	298	331	34	intrachromosome	Cis	Peroxidase 1
AK064608_Chr11_21963620_21968742;AK064608_Chr12_6107684_6112801	526	588	48	interchromosome	Trans	Protein kinase domain containing protein
AK064608_Chr11_21957050_21962169;AK064608_Chr11_21941803_21950896	790	989	194	intrachromosome	Cis	Protein kinase domain containing protein
AK064608_Chr06_10027713_10032836;AK064608_Chr12_6107684_6112801	526	588	48	interchromosome	Cis	Protein kinase domain containing protein
AK064556_Chr02_7446415_7451583;AK064556_Chr02_7440706_7445924	418	501	84	intrachromosome	Trans	Receptor kinase-like protein
AK064556_Chr01_14885029_14891079;AK064556_Chr06_3739490_3744549	393	614	201	interchromosome	Trans	Receptor kinase-like protein
AK064475_Chr07_17962047_17966745;AK064475_Chr11_16606840_16611538	58	684	573	interchromosome	Trans	Transposable element Ac
AK064475_Chr05_4326830_4331495;AK064475_Chr11_16606840_16611538	58	630	537	interchromosome	Cis	Transposable element Ac
AK064475_Chr01_41751672_41756370;AK064475_Chr11_16606840_16611538	1	609	567	interchromosome	Cis	Transposable element Ac
AK064475_Chr01_41751672_41756370;AK064475_Chr07_17962047_17966745	58	609	516	interchromosome	Trans	Transposable element Ac
AK064475_Chr01_41751672_41756370;AK064475_Chr05_4326830_4331495	58	441	363	interchromosome	Cis	Transposable element Ac
AK064475_Chr01_36106831_36111565;AK064475_Chr07_19319960_19324736	718	735	18	interchromosome	Cis	Transposable element Ac
AK064475_Chr01_36106831_36111565;AK064475_Chr06_9332197_9336910	83	685	546	interchromosome	Cis	Transposable element Ac
AK064321_Chr01_8033244_8038887;AK064321_Chr02_11500257_11505429	826	914	89	interchromosome	Cis	Protein kinase domain containing protein
AK064321_Chr01_4314701_4320237;AK064321_Chr10_21227078_21233881	168	211	44	interchromosome	Trans	Protein kinase domain containing protein
AK064116_Chr03_16847146_16852438;AK064116_Chr10_11634273_11639547	1110	1113	4	interchromosome	Cis	Cyclin-like F-box domain containing protein
AK064116_Chr03_16826400_16831692;AK064116_Chr03_16847146_16852438	179	1067	871	intrachromosome	Cis	Cyclin-like F-box domain containing protein
AK063993_Chr12_16902726_16909115;AK063993_Chr12_17866038_17872443	381	1035	568	intrachromosome	Cis	Unknow
AK063392_Chr08_28011440_28016312;AK063392_Chr08_28040077_28046675	592	617	26	intrachromosome	Cis	Peptidase C19, ubiquitin carboxyl-terminal hydrolase 2 family protein
AK063306_Chr08_2138871_2144121;AK063306_Chr08_2147948_2153086	66	351	280	intrachromosome	Cis	Protein of unknown function DUF26 domain containing protein
AK063041_Chr08_2245512_2250012;AK063041_Chr08_2248400_2252879	115	172	58	intrachromosome	Cis	Plastocyanin-like domain containing protein
AK062303_Chr02_31705441_31710392;AK062303_Chr09_5518547_5523311	280	317	38	interchromosome	Trans	Conserved hypothetical protein
AK062000_Chr11_431231_436468;AK062000_Chr12_974936_980171	1	314	314	interchromosome	Cis	Unknow
AK062000_Chr03_9720900_9726704;AK062000_Chr12_974936_980171	616	628	13	interchromosome	Trans	Unknow
AK061977_Chr03_7670939_7677158;AK061977_Chr03_33451583_33463270	733	816	84	intrachromosome	Cis	Unknow
AK061521_Chr01_33415237_33422742;AK061521_Chr02_5817306_5826084	331	359	29	interchromosome	Cis	ABC transporter domain containing protein
AK061464_Chr03_4521789_4527683;AK061464_Chr03_4515585_4521503	139	551	413	intrachromosome	Cis	Unknow
AK061423_Chr03_431893_436399;AK061423_Chr05_10658409_10663014	488	496	9	interchromosome	Trans	Unknow
AK061204_Chr08_9102373_9109251;AK061204_Chr08_9094618_9103172	249	612	307	intrachromosome	Trans	STF-1 (Fragment)
AK061204_Chr08_9094618_9103172;AK061204_Chr11_14687094_14692709	604	618	15	interchromosome	Cis	STF-1 (Fragment)
AK061204_Chr08_9094618_9103172;AK061204_Chr10_5435993_5442122	323	340	18	interchromosome	Trans	STF-1 (Fragment)
AK061204_Chr08_9094618_9103172;AK061204_Chr08_12009188_12016567	400	479	56	intrachromosome	Trans	STF-1 (Fragment)
AK061204_Chr05_8938491_8943943;AK061204_Chr08_9094618_9103172	535	559	25	interchromosome	Trans	STF-1 (Fragment)
AK061183_Chr08_9102376_9109086;AK061183_Chr08_9094804_9103169	190	291	87	intrachromosome	Trans	Protein of unknown function DUF26 domain containing protein
AK061183_Chr08_9102376_9109086;AK061183_Chr08_9094804_9103169	316	444	84	intrachromosome	Trans	Protein of unknown function DUF26 domain containing protein
AK061183_Chr08_9102376_9109086;AK061183_Chr08_12009191_12016450	316	387	39	intrachromosome	Cis	Protein of unknown function DUF26 domain containing protein
AK061183_Chr08_12009191_12016450;AK061183_Chr08_9094804_9103169	315	387	40	intrachromosome	Trans	Protein of unknown function DUF26 domain containing protein
AK061183_Chr05_8938482_8943823;AK061183_Chr08_9102376_9109086	466	490	25	interchromosome	Cis	Protein of unknown function DUF26 domain containing protein
AK061148_Chr08_2144436_2149514;AK061148_Chr08_2148005_2153059	201	332	129	intrachromosome	Cis	Protein of unknown function DUF26 domain containing protein
AK061148_Chr08_2138871_2144088;AK061148_Chr08_2148005_2153059	122	297	173	intrachromosome	Cis	Protein of unknown function DUF26 domain containing protein
AK061148_Chr03_12337584_12343963;AK061148_Chr08_2144436_2149514	108	156	40	interchromosome	Cis	Protein of unknown function DUF26 domain containing protein
AK061013_Chr05_2261236_2265997;AK061013_Chr07_24592877_24597617	378	450	67	interchromosome	Cis	Hypothetical protein
AK061013_Chr03_16116851_16121615;AK061013_Chr03_16150135_16154899	665	767	100	intrachromosome	Cis	Hypothetical protein
AK061013_Chr03_16082953_16087708;AK061013_Chr07_24592877_24597617	87	131	42	interchromosome	Trans	Hypothetical protein
AK061013_Chr03_16082953_16087708;AK061013_Chr03_16150135_16154899	670	739	67	intrachromosome	Trans	Hypothetical protein
AK061013_Chr02_8874770_8879615;AK061013_Chr06_21388357_21393184	650	715	63	interchromosome	Trans	Hypothetical protein
AK061013_Chr02_8874770_8879615;AK061013_Chr03_16125723_16130487	488	509	22	interchromosome	Cis	Hypothetical protein
AK061003_Chr08_9102376_9109086;AK061003_Chr08_9094804_9103169	319	581	143	intrachromosome	Trans	Hypothetical protein
AK061003_Chr08_9102376_9109086;AK061003_Chr08_9094804_9103169	171	294	103	intrachromosome	Trans	Hypothetical protein
AK061003_Chr08_9102376_9109086;AK061003_Chr08_12009191_12016450	319	408	39	intrachromosome	Cis	Hypothetical protein
AK061003_Chr08_12009191_12016450;AK061003_Chr08_9094804_9103169	318	408	40	intrachromosome	Trans	Hypothetical protein
AK061003_Chr05_8938482_8943838;AK061003_Chr08_9102376_9109086	437	565	60	interchromosome	Cis	Hypothetical protein
AK060710_Chr01_6472538_6477680;AK060710_Chr01_6498721_6503866	886	1146	240	intrachromosome	Cis	Cytochrome P450 family protein
AK060099_Chr06_20983106_20987522;AK060099_Chr07_1056438_1060875	250	276	27	interchromosome	Trans	Protein of unknown function DUF538 family protein
AK059900_Chr08_9102382_9109122;AK059900_Chr08_12009188_12016450	241	347	56	intrachromosome	Cis	Hypothetical protein
AK059900_Chr08_12009188_12016450;AK059900_Chr08_9094789_9103163	240	321	40	intrachromosome	Trans	Hypothetical protein
AK058698_Chr08_9102373_9109212;AK058698_Chr10_5435999_5442167	282	316	32	interchromosome	Cis	Sulfotransferase family protein
AK058698_Chr08_9102373_9109212;AK058698_Chr08_9094690_9103172	222	615	283	intrachromosome	Trans	Sulfotransferase family protein
AK058698_Chr08_9102373_9109212;AK058698_Chr08_12009188_12016615	340	473	92	intrachromosome	Cis	Sulfotransferase family protein
AK058698_Chr08_9102373_9109212;AK058698_Chr08_12009188_12016615	530	596	52	intrachromosome	Cis	Sulfotransferase family protein
AK058698_Chr05_8938488_8943901;AK058698_Chr08_9102373_9109212	529	553	25	interchromosome	Cis	Sulfotransferase family protein
AK058698_Chr02_37892624_37898147;AK058698_Chr08_9102373_9109212	340	369	30	interchromosome	Trans	Sulfotransferase family protein
AK058698_Chr02_37892624_37898147;AK058698_Chr08_9102373_9109212	531	552	22	interchromosome	Trans	Sulfotransferase family protein
AK058473_Chr01_23947549_23953896;AK058473_Chr01_23939380_23946116	560	1728	1124	intrachromosome	Cis	Dioxygenase RAMOSUS1
AK058473_Chr01_23944437_23950852;AK058473_Chr01_23939380_23946116	1	677	635	intrachromosome	Cis	Dioxygenase RAMOSUS1
